# Supplementary material for: Celiac Disease Autoimmunity in Patients with Autoimmune Diabetes and Thyroid Disease among Chinese Population
Source: PLoS One. 2016 Jul 18;11(7):e0157510. doi: 10.1371/journal.pone.0157510 (PMC4948776; doi:10.1371/journal.pone.0157510)
Supplement: S1 File — (XLSX) [file pone.0157510.s001.xlsx]

## Sheet: T1D group
sample ID	ZnT8A	GADA	IA-2A	TGA
A1	-0.00129858	-0.0349502	-0.137911	-0.0252985
A2	-0.0056581	0.530786	1.39482	-0.0514497
A3	-0.00918282	-0.0323371	-0.0526622	-0.00170551
A4	0.00148409	0.00571615	-0.054117	-0.0469016
A5	0.23291	0.277315	1.20774	-0.028141
A6	-0.00788424	0.111057	-0.0651731	-0.00739056
A7	0.108581	0.0104315	-0.00793651	-0.0195061
A8	0.0482759	-0.00373825	-0.0256485	-0.0207512
A9	-0.0502646	-0.0101247	-0.0639432	-0.0463646
A10	-0.0209235	0.0566085	-0.0603908	-0.032666
A11	0.132799	0.639419	-0.00629113	-0.0151484
A12	0.0872494	0.980917	-0.011324	-0.0188836
A13	0.352205	0.949907	0.00967867	-0.00850799
A14	0.0559743	0.0631942	0.210221	-0.0147333
A15	0.0450682	-0.00591	-0.00396825	0.00954555
A16	0.134403	0.747259	-0.00851723	0.000830048
A17	0.00801925	-0.0155582	0.00358111	-0.0157709
A18	0.0848436	0.0132797	-0.00900116	0.0305043
A19	0.003848	0.0813965	-0.0242747	-0.00684932
A20	0.0346578	0.916173	-0.0124327	0.00281464
A21	0.0654647	0.0946833	-0.018649	0.0131886
A22	0.00825526	2.10697	0.081	0.17311
A23	0.513071	0.18054	0.428184	-0.00892301
A24	-0.035594	0.247332	0.204855	0.0542677
A25	-0.00510157	-0.044096	0.00414847	-0.025
A26	0.0647646	0.0052889	-0.0194541	0.0707616
A27	0.0204796	0.0213147	-0.0124327	0.00329715
A28	0.0247681	0.00290293	-0.018649	-0.00402091
A29	0.397434	0.00651524	0.644309	0.0105831
A30	0.14146	0.452328	-0.000677507	-0.00705541
A31	0.381075	0.79995	0.772358	-0.0109981
A32	0.0287089	0.00840216	0.00793651	-0.0153559
A33	0.065437	0.02955	0.136179	-0.0122432
A34	-0.00435952	-0.0421362	-0.0925225	-0.0267197
A35	-0.00306094	1.6358	0.125866	-0.00284252
A36	-0.00473054	-0.0145354	-0.10096	0.0108016
A37	0.20417	0.0971945	0.0210027	-0.0317493
A38	0.0925421	-0.0110723	0.0277778	-0.00705541
A39	0.0668805	-0.00206494	-0.00542005	0.0180535
A40	0.0516366	0.118622	0.0984874	0.00321673
A41	0.202521	0.0551955	0.738085	0.00217129
A42	0.102223	1.12833	0.0120182	0.00361882
A43	0.0443725	0.931284	-0.000828844	0.00241255
A44	0.0768423	0.423231	0.570659	0
A45	-0.00102031	-0.000816593	-0.158859	0.000852757
A46	0.00380299	-0.0326637	0.154786	0.436612
A47	0.00259716	0.0498122	-0.0564446	0.0122229
A48	-0.0666186	-0.0145137	-0.0657194	-0.061117
A49	0.0667775	0.00485147	0.0261086	0.0344994
A50	0.0943462	0.052213	-0.0194778	-0.00104544
A51	0.0287089	0.0907149	0.663279	0.0475202
A52	-0.000834802	0.166422	-0.128019	-0.0295623
A53	-0.0779221	0.0470823	-0.0402605	-0.0263435
A54	-0.0695046	-0.00972569	-0.0817052	-0.0558483
A55	-0.0430495	-0.00628429	-0.0698638	-0.0542677
A56	-0.011544	-0.00743142	-0.0680876	-0.0295047
A57	0.0991598	0.671134	-0.0120983	0.748496
A58	0.114126	0.00206784	-0.000967867	-0.00456526
A59	0.3352	0.322	0.854952	0.0320869
A60	-0.252045	-0.031401	0.887277	-0.0235095
A61	-0.179203	-0.00754831	0.0594922	-0.0179613
A62	0.043811	0.0419686	0.00358111	-0.0143878
A63	-0.15973	0.1757	0.0911728	-0.00874553
A64	0.0498812	0.0945048	0.0274479	-0.0174911
A65	-0.249406	0.200785	0.0374479	-0.0125071
A66	-0.273687	0.305556	-0.00745959	0.00705285
A67	-0.11375	1.90066	0.082271	0.00300922
A68	-0.11375	0.235809	0.00358111	-0.017397
A69	-0.0411718	0.105676	-0.00900116	-0.014952
A70	0.131961	0.0960145	-0.00828844	-0.0105323
A71	0.0274479	0.378623	0.031	-0.0170209
A72	0.117709	-0.0344203	0.447711	0.00189791
A73	0.212721	0.208333	0.0483142	0.00401979
A74	0.19451	-0.126812	-0.0095317	-0.00154607
A75	-0.020322	-0.27506	-0.0242747	0.00108225
A76	-0.17765	-0.04	-0.00828844	0.00154607
A77	0.774562	0.823561	1.18354	0.0056
A78	-0.14002	-0.019	-0.04	0.00912183
A79	-0.20082	-0.07	0.0258042	-0.0085034
A80	-0.1381	0.166741	0.0446506	-0.015091
A81	-0.1832	0.197204	0.121047	-0.0158677
A82	0.0056	0.8155	0.0246506	0.000221926
A83	0.0291	-0.0062	0.00288809	-0.0126498
A84	-0.0035	0.0648	0.471838	-0.00377275
A85	0.282433	0.368802	0.141389	0.0129827
A86	-0.0465704	0.0258042	-0.0158845	0.0454949
A87	0.00288809	0.280782	0.0292	0.0411673
A88	0.2057	0.1348	0.0813893	0.0320684
A89	0.0292	-0.0078	0.975296	0.0224119
A90	0.0592058	-0.0114292	0.681324	0.0447182
A91	-0.0606498	1.05938	0.641389	0.0312916
A92	-0.0158845	0.179451	-0.02144	0.0134119
A93	-0.1869	-0.02144	-0.0078	0.0326232
A94	0.844765	0.129374	0.113893	0.0234132
A95	0.432491	0.0974431	0.0613893	0.011119
A96	-0.184116	0.0670437	0.001	0.0454949
A97	0.155235	0.291151	0.001	0.025319
A98	0.166426	0.873218	0.410027	0.0114412
A99	0.245486	0.092147	0.0813893	0.0413893
A100	0.0233005	-0.0205577	-0.000357079	0.00758105
A101	0.0625751	-0.0412942	-0.0114265	0.00921689
A102	0.115248	0.0623058	-0.0124452	-0.00253903
A103	0.0283355	0.0224945	0.165469	-0.0210645
A104	0.0246506	0.317858	-0.0293602	-0.0178672
A105	-0.00785095	0.00733469	-0.00151515	0.000867804
A106	0.176112	0.0593142	0.298072	0.0149969
A107	0.0419314	-0.00949258	-0.0184049	0.00556586
A108	-0.0342399	0.00921689	-0.00927612	0.00556586
A109	0.90408	0.175894	0.092189	-0.0102041
A110	0.077222	0.0210119	-0.00372779	-0.0182437
A111	0.124575	1.26909	0.543043	-0.0130937
A112	-0.068237	0.168547	-0.00814911	0.0216378
A113	0.112919	0.886046	0.927958	0.0454949
A114	-0.029822	0.00758105	1.44879	-0.0864067
A115	0.031746	-0.00997506	-0.0349319	0.0484721
A116	-0.0276575	1.01147	-0.0763766	-0.024236
A117	-0.0281385	-0.0143641	-0.07164	-0.0642782
A118	-0.00287543	2.87473	-0.173698	0.00142126
A119	-0.00714219	0.426752	-0.106197	-0.0210347
A120	0.0519432	0.0710436	0.0221123	-0.0143945
A121	0.0617753	0.0914584	0.116962	-0.0169301
A122	-0.00677117	0.00212314	-0.00669188	-0.0324844
A123	0.0396067	2.0521	1.23654	-0.0058954
A124	-0.0108068	-0.028523	-0.0488764	-0.013831
A125	-0.00912811	0.00508067	-0.0648876	0.0110175
A126	0.0455201	0.310154	0.809498	0.0240211
A127	0.00192169	0.0704326	0.156758	0.0110175
A128	0.0146529	0.0831248	0.0176754	-0.00833649
A129	0.0240211	0.0634609	0.00017854	0.00192169
A130	0.806929	1.12182	0.0830235	0.0485201
A131	-0.013831	0.17784	0.000406112	0.00192169
A132	-0.00833649	0.0210175	0.00111681	0.0146529
A133	0.195718	0.0353524	0.948068	-0.00912811
A134	0.305711	0.245004	0.381123	0.0116511
A135	0.112274	1.0456	0.0813893	0.0402796
A136	-0.144043	0.622246	0.0383524	0.0472703
A137	0.0387941	0.826064	0.0710587	0.0039885
A138	-0.0119441	0.723162	0.231459	0.0378788
A139	0.00278267	2.02205	0.228106	0.519613
A140	-0.000185512	0.179814	0.0327827	0.0121474
A141	0.0708624	0.138184	0.667559	-0.0039885
A142	-0.00152332	-0.00507362	0	0.0185132
A143	0.231459	-0.0869565	0.432555	0.0378788
A144	-0.127871	0.0167441	-0.00529568	0.00556586
A145	0.0494585	0.714976	0.0421474	0.0473813
A146	-0.0599278	0.0398256	-0.00382848	-0.00782341
A147	0.052859	0.00931999	-0.0212095	-0.00799323
A148	0.0321474	0.126683	0.245183	0.00572047
A149	-0.0645945	0.0352562	0.0228869	0.0409709
A150	-0.0230695	0.934128	0.333247	0.0129827
A151	-0.0039885	1.14192	0.0171661	-0.0105173
A152	-0.0128837	0.2761	0.7549	0.0043849
A153	-0.0143994	-0.0199	-0.0008	-0.0182704
A154	0.0485388	0.578357	0.579229	-0.000773036
A155	-0.00289157	0.00751992	-0.0128323	-0.0087196
A156	-0.0602671	-0.00865107	-0.0650558	-0.000485201
A157	0.0299531	-0.0089074	-0.0638166	-0.0412421
A158	0.013831	0.001	-0.007	0.0846028
A159	-0.066402	-0.0110862	-0.070632	-0.0184377
A160	-0.00902319	0.0112309	-0.00758427	-0.0327766
A161	-0.00938289	-0.0113425	-0.0662949	0.0116448
A162	-0.00288254	0.0684662	-0.00142832	-0.0318281
A163	0.00444391	0.0389703	-0.029459	0
A164	0.00113679	0.3676	0.0255	-0.102557
A165	-0.0070307	-0.00181989	0.000757576	0.0228522
A166	0.00117178	-0.00363977	0.00454545	-0.00029976
A167	-0.00505233	-0.00909965	-0.0607187	0.0305677
A168	0.066402	0.00237103	-0.0427509	0.0174672
A169	0.0999639	0.000704902	-0.0501859	0.0527565
A170	0.394803	0.915412	-0.0576208	0.0207897
A171	0.0797546	0.489651	0.0123916	0.0509461
A172	-0.00760676	-0.0174	-0.0018	-0.0242111
A173	0.0987101	-0.0086	-0.0028	-0.0533188
A174	0.0008	0.0066	-0.0035	-0.00760676
A175	-0.001924	-0.0109726	-0.0680876	-0.0489989
A176	-0.046657	-0.0141147	-0.0669035	-0.028451
A177	0.263673	0.0704927	0.662698	0.268728
A178	0.000927558	-0.00751266	-0.0605179	-0.0500284

## Sheet: T2D group
sample ID	ZnT8A	GADA	IA-2A	TGA
B1	-0.315651	-0.0878623	-0.0106635	-0.0120369
B2	-0.104777	0.00241546	0.0260664	-0.00526613
B3	-0.144629	-0.160628	-0.0225118	-0.0181493
B4	-0.346266	-0.135266	-0.00592417	-0.0126951
B5	-0.354711	-0.31401	-0.0296209	-0.0314087
B6	-0.150963	-0.0244565	0.0272512	-0.00253903
B7	-0.10572	0.0628974	0.0194778	-0.00658266
B8	0.0145658	0.0122886	-0.00118483	-0.0210645
B9	0.0158591	0.248792	0.0331754	-0.00799323
B10	-0.165479	-0.00754831	-0.015748	-0.00827534
B11	0.0171813	-0.121377	-0.00454683	-0.0178672
B12	-0.0548958	-0.277778	-0.00515308	-0.0235095
B13	-0.105525	-0.0129632	-0.00181873	-0.0186195
B14	0.0192663	-0.113527	0.0627962	-0.000773036
B15	0.0237002	-0.0881643	-0.0462085	-0.0176252
B16	-0.0646609	-0.336051	-0.0169913	-0.00974026
B17	0.0134336	-0.201691	-0.0225118	-0.00572047
B18	0.0140459	-0.175121	-0.0130332	-0.0180891
B19	0.0199762	-0.113829	-0.0343602	0.0149969
B20	0.016284	-0.0881643	-0.0462085	-0.00231911
B21	0.0112695	-0.290157	-0.0189573	-0.00556586
B22	0.0245183	-0.194444	-0.0367299	0.00572047
B23	0.0175772	-0.115036	-0.0154028	0.0163884
B24	0.0170071	-0.153684	0.00661959	0.0114409
B25	0.0240169	-0.118961	-0.00794351	0.00541126
B26	-0.119181	-0.057578	-0.00110327	-0.0117502
B27	0.0136996	-0.247164	-0.00882613	-0.0190167
B28	0.0123215	0.119693	0.0033098	-0.00108225
B29	-0.00869025	-0.0385654	-0.0223788	-0.0153061
B30	-0.148045	-0.0258183	-0.00308914	-0.00154607
B31	0.0169832	0.0100789	-0.00419241	-0.00819419
B32	-0.0276226	0.0226855	0.0037511	0.0196351
B33	0.0291124	0.045155	-0.00772286	0.00108225
B34	-0.0794538	-0.0202009	-0.00926743	0.00247372
B35	-0.0608318	0.0540132	-0.000441306	-0.00108225
B36	0.0141589	0.0214972	-0.00485437	-0.00401979
B37	0.011856	0.00432105	-0.00750221	-0.0115955
B38	-0.0654873	0.0220914	0.0231686	-0.00912183
B39	-0.0248293	-0.0668683	-0.00661959	0.000618429
B40	0.0169336	-0.0143675	-0.00264784	0.00556586
B41	0.0194165	0.00626553	0.000882613	0.0409709
B42	0.0130975	0.0113104	-0.00485437	-0.0151515
B43	0.0140658	-0.045263	-0.00926743	-0.0102041
B44	0.0341446	0.0802636	-0.00154457	-0.0182437
B45	0.0171943	-0.179	-0.00794351	-0.0166976
B46	0.0280261	-0.146268	-0.00507502	-0.0103587
B47	0.0162011	-0.169277	0.00248653	-0.0021083
B48	0.0259156	-0.170574	-0.00419241	-0.0103196
B49	0.0119491	-0.179324	-0.00485437	-0.0105415
B50	0.00878336	-0.19758	0.01015	-0.00499334
B51	0.0133675	-0.190126	-0.0037511	-0.0102086
B52	0.0135102	-0.185373	-0.00639894	-0.0135375
B53	0.0113284	-0.199201	-0.00838482	-0.0147581
B54	0.015239	-0.192395	-0.0070609	-0.00155348
B55	0.0123588	-0.188506	-0.00970874	-0.0197514
B56	0.0249534	-0.175003	-0.00485437	-0.0130937
B57	0.0130043	-0.202982	-0.00529568	-0.0127608
B58	0.02545	-0.20687	-0.00926743	-0.0136485
B59	-0.123466	-0.016378	0.00286849	0.0216378
B60	-0.183755	-0.0139036	-0.00992939	0.0234132
B61	-0.033213	-0.012254	-0.00595763	0.0341767
B62	-0.107942	0.00341699	-0.0121359	0.0326232
B63	0.0266787	0.025922	-0.00860547	0.0447182
B64	-0.0844765	0.00471309	0.332555	0.0242219
B65	0.0233799	-0.015936	-0.0374233	-0.0120369
B66	0.00730623	0.00143827	-0.015688	-0.00526613
B67	0.0163914	-0.00218617	-0.0355828	-0.0181493
B68	0.0150191	0.0266943	-0.0288344	-0.0126951
B69	0.0107624	0.00126568	-0.0205083	-0.0314087
B70	0.0136976	0.0115637	-0.0267309	-0.00658266
B71	0.00266836	-0.00638592	-0.0340929	-0.00827534
B72	0.0158704	0.31314	-0.0106047	-0.0652636
B73	0.0151842	0.00667357	0.0468011	-0.0235095
B74	-0.00559085	-0.011276	-0.0267309	-0.0186195
B75	0.00889454	-0.015821	-0.0179667	-0.0176252
B76	0.00800508	0.00241629	-0.0262051	-0.00974026
B77	0.0256671	0.00776666	-0.0222612	-0.0180891
B78	0.00623888	-0.00253135	-0.0291849	-0.00231911
B79	0.00566709	-0.0151306	-0.0330412	-0.00556586
B80	0.0137484	-0.0149005	-0.0121823	0.0114409
B81	0.0143075	0.00782419	-0.0176161	0.00541126
B82	0.00545108	0.00489012	-0.0285714	-0.0117502
B83	0.0118933	-0.00621332	0.0157756	-0.0190167
B84	0.00560356	-0.00914739	-0.0270815	-0.00108225
B85	0.0176239	-0.00425728	-0.0129711	-0.0153061
B86	0.00500635	-0.0116212	-0.0226994	-0.00154607
B87	0.0187166	0.00264642	0.0125329	-0.00819419
B88	0.0142186	-0.00862962	-0.0221735	0.0196351
B89	0.0266836	0.071108	-0.027695	0.00108225
B90	0.0136722	-0.0109308	0.0153374	0.00247372
B91	0.0107497	-0.0114486	0.0278703	-0.00108225
B92	0.0134053	-0.0166839	-0.0196319	-0.00401979
B93	0.0261753	-0.0124842	-0.0326906	-0.0115955
B94	0.0104193	-0.0209987	-0.0279579	-0.00912183
B95	0.00365947	-0.0173168	-0.0234005	0.000618429
B96	-0.0327829	0.00219143	-0.00398786	-0.0151515
B97	-0.0847499	-0.0107638	-0.00667534	-0.0166976
B98	-0.0633803	-0.00354496	-0.0129172	-0.0103587
B99	-0.00461389	0.0025137	-0.00771565	0.00898802
B100	-0.00995629	-0.00534966	0.0370178	-0.0021083
B101	-0.0123847	-0.00212697	-0.000173385	-0.0103196
B102	0.0342593	0.0847567	0.000520156	0.0116511
B103	0.0159981	0.00541412	0.020026	-0.0105415
B104	0.00706654	-0.000644538	0.0169051	-0.00499334
B105	0.0140311	0.00386723	0.0150845	-0.0102086
B106	0.0182322	0.0240413	0.0175986	-0.0135375
B107	-0.0650801	0.0304222	-0.0198526	-0.0147581
B108	0.0303545	-0.00116017	0.01127	-0.00155348
B109	-0.023798	0.0026426	0.00814911	-0.0197514
B110	-0.0864497	0.0609733	-0.0142176	0.000221926
B111	0.0201554	0.0232678	0.0238405	-0.0136485
B112	-0.101748	0.00721882	0.035544	0.0234132
B113	0.0174842	0.0466645	0.0374512	0.0341767
B114	-0.00849927	0.0267483	-0.00364109	0.0402796
B115	-0.033189	-0.00912718	-0.0674956	-0.085353
B116	-0.020683	0.00478803	-0.0757845	-0.0648051
B117	-0.0315055	-0.0125686	-0.0615749	-0.0695469
B118	-0.123377	-0.0193516	-0.0704559	-0.10274
B119	-0.0416065	-0.00977556	-0.0515098	0.016333
B120	-0.0146705	0.0324688	-0.0586146	-0.0321391
B121	-0.0526696	-0.0150125	-0.0828893	-0.0706006
B122	-0.044252	-0.0130175	-0.0663114	-0.0626976
B123	-0.101251	-0.0187032	-0.0639432	-0.12118
B124	-0.00529101	-0.00663342	-0.0556542	0.0279241
B125	-0.0829726	-0.0149127	-0.0680876	-0.0532139
B126	-0.0416065	-0.0116708	-0.0657194	-0.0547945
B127	-0.0481	-0.0178554	-0.0722321	-0.0310854
B128	-0.0500241	-0.0152618	-0.071048	-0.0384615
B129	-0.01924	-0.00992519	-0.0461812	-0.0727081
B130	-0.049543	-0.0150125	-0.0639432	-0.0879874
B131	-0.0757576	-0.0107731	-0.0615749	-0.0516333
B132	-0.0656566	-0.0155611	-0.0426288	-0.0948367
B133	-0.0711881	-0.0142145	-0.0633511	-0.0642782
B134	-0.0606061	-0.00862843	-0.07164	-0.056902
B135	-0.0630111	-0.00309227	-0.07164	-0.0874605
B136	-0.0986051	-0.0161596	-0.0757845	-0.0626976
B137	-0.0468975	-0.00673317	-0.0663114	-0.153846
B138	-0.00630739	0.0104197	-0.156823	0.0679363
B139	-0.00352472	0.0288519	-0.147221	0.0662308
B140	-0.00352472	0.0375633	-0.194646	-0.0616828
B141	-0.000278267	0.0336436	0.0180099	0.0139284
B142	-0.00556535	0.0136208	-0.0258947	-0.023593
B143	-0.00612188	0.0498122	-0.156532	-0.0909608
B144	-0.00204063	0.040993	0.0229852	-0.0693576
B145	-0.00584361	0.0437694	-0.0739017	-0.0417851

## Sheet: AITD
sample ID	ZnT8A	GADA	IA-2A	TGA
C1	0.166426	0.873218	0.410027	0.0114412
C2	-0.00785095	0.00733469	-0.00151515	0.000867804
C3	0.806929	1.12182	0.0830235	0.0485201
C4	0.305711	0.245004	0.381123	0.0116511
C5	-0.00152332	-0.00507362	0	0.0185132
C6	-0.127871	0.0167441	-0.00529568	0.00556586
C7	-0.0599278	0.0398256	-0.00382848	-0.00782341
C8	0.052859	0.00931999	-0.0212095	-0.00799323
C9	-0.0645945	0.0352562	0.0228869	0.0409709
C10	-0.0128837	0.2761	0.7549	0.0043849
C11	-0.0143994	-0.0199	-0.0008	-0.0182704
C12	-0.00202092	-0.00757495	-0.00858704	-0.00689448
C13	-0.00891583	-0.00432092	-0.00156128	-0.0179856
C14	-0.000118878	-0.00378747	0.0039032	0.00209832
C15	0.00154541	-0.0029873	0.0218579	-0.00209832
C16	0.00202092	-0.00384082	-0.00546448	-0.00269784
C17	-0.00309082	-0.00336072	0.0078064	0.00029976
C18	-0.00344746	-0.00624133	-0.00156128	-0.0179856
C19	-0.00380409	-0.00416089	-0.0039032	-0.007494
C20	-0.00606277	-0.00624133	-0.00468384	-0.00509592
C21	0.0485388	0.578357	0.579229	-0.000773036
C22	-0.00913991	-0.00319859	0.00227273	0.0135956
C23	-0.0053902	-0.00198533	0.000757576	0.0269019
C24	-0.0116007	-0.00755529	0.0030303	0.0239808
C25	-0.00937427	0.00794132	-0.00530303	-0.00719424
C26	-0.00527303	0.000220592	0.0181818	-0.00239808
C27	-0.000468713	-0.00457729	0.00530303	0.00209832
C28	-0.00304664	-0.00540451	0.000757576	0.021283
C29	-0.00785095	-0.00590084	0.0030303	-0.00269784
C30	-0.0070307	0.566702	0.00757576	-0.00059952
C31	-0.000820248	0.00143385	0	-0.0161871
C32	-0.00409639	-0.00273904	-0.00824931	-0.00642497
C33	-0.00361446	-0.00174303	0.00549954	-0.0137678
C34	-0.00289157	0.00751992	-0.0128323	-0.0087196
C35	-0.00686747	-0.00373506	-0.00458295	-0.0128499
C36	-0.00771084	-0.00328685	-0.00733272	-0.00137678
C37	-0.0192771	-0.00288845	0	-0.00367141
C38	-0.0160241	-0.0064243	-0.0091659	-0.0103855
C39	-0.00650602	0.012749	0.00549954	0.00367141
C40	-0.00289157	-0.00104582	0.00733272	-0.0105553
C41	-0.00409639	-0.00373506	0.00733272	0.0133089
C42	-0.00301205	0.000149402	0.00183318	0.0165213
C43	-0.00963855	-0.00239044	0.0091659	-0.00275356
C44	-0.00879518	-0.00478088	-0.0109991	-0.0120285
C45	0.0129917	-0.0178789	-0.0638166	0.102377
C46	-0.0833634	0.898558	-0.0625774	-0.0126152
C47	-0.033201	-0.00852291	-0.0743494	0.0562834
C48	-0.0223746	-0.00948414	-0.0650558	0.062591
C49	-0.00360881	-0.00519064	-0.0551425	0.0131004
C50	-0.0602671	-0.00865107	-0.0650558	-0.000485201
C51	0.0299531	-0.0089074	-0.0638166	-0.0412421
C52	0.013831	0.001	-0.007	0.0846028
C53	-0.066402	-0.0110862	-0.070632	-0.0184377
C54	-0.018044	-0.0106376	-0.0681537	-0.0208637
C55	0.0166005	-0.00262736	-0.0619579	0.067443
C56	-0.0129577	0.0441216	0.0132022	-0.00303517
C57	-0.0130102	-0.0312862	-0.0617978	-0.115686
C58	-0.00902319	0.0112309	-0.00758427	-0.0327766
C59	-0.0156857	0.00757643	-0.0615169	0.0130102
C60	-0.0130102	0.456012	-0.0331461	-0.00568566
C61	-0.00938289	-0.0113425	-0.0662949	0.0116448
C62	-0.00288254	0.0684662	-0.00142832	-0.0318281
C63	0.00444391	0.0389703	-0.029459	0
C64	0.00113679	0.3676	0.0255	-0.102557
C65	0.00463623	-0.00240051	0.0039032	0.0182854
C66	0.000832145	-0.00144031	-0.00078064	-0.00569544
C67	0.00416072	-0.00458765	0.010929	0.00959233
C68	0.00523062	0.168089	0.0039032	0.007494
C69	-0.000832145	0.000373413	0.00468384	-0.00029976
C70	-0.0070307	-0.00181989	0.000757576	0.0228522
C71	-0.00761659	-0.00220592	-0.00151515	0.0188024
C72	-0.00691352	-0.000551481	-0.00606061	0.0179346
C73	-0.00562456	-0.00490818	-0.00530303	0.0245878
C74	-0.00410124	0.0175371	-0.00151515	0.0176454
C75	-0.00386689	5.51481e-05	0.0128788	0.00959233
C76	0.0182798	0.00827221	0.00530303	-0.0179856
C77	-0.00328099	0.664424	0.0189394	-0.0161871
C78	-0.00246075	-0.00683836	0.00681818	-0.00779376
C79	-0.000820248	-0.00590084	-0.0030303	0.014988
C80	0.00117178	-0.00363977	0.00454545	-0.00029976
C81	0.020241	0.00747012	0.00549954	0.0018357
C82	-0.00240964	-0.0109562	0.020165	0.0142267
C83	-0.00746988	-0.00114542	-0.00549954	0.0018357
C84	-0.00542169	0.868227	0.00549954	-0.00688389
C85	-0.0073494	-0.00388446	-0.0100825	0.000917852
C86	-0.00240964	0.00119522	0	-0.00688389
C87	-0.0046988	-0.000448207	-0.00641613	0.00780174
C88	-0.00518072	-0.000199203	-0.00091659	0.0137678
C89	-0.00337349	-0.00109562	0.00733272	0.0688389
C90	-0.0299531	-0.00506248	-0.0489467	0.0480349
C91	0.0126308	-0.0115988	-0.0464684	-0.0101892
C92	-0.00938289	0.0124319	-0.0607187	-0.0204609
C93	-0.00505233	-0.00909965	-0.0607187	0.0305677
C94	0.066402	0.00237103	-0.0427509	0.0174672
C95	0.0191267	-0.00986863	-0.0582404	0.0310529
C96	0.0223746	-0.00416533	-0.05886	0.0582242
C97	0.0999639	0.000704902	-0.0501859	0.0527565
C98	0.0479971	-0.00698494	-0.0613383	0.0325085
C99	-0.000360881	-0.0130727	-0.0693928	-0.0226977
C100	-0.00757849	-0.000448574	-0.0501859	0.014556
C101	0.394803	0.915412	-0.0576208	0.0207897
C102	0.0797546	0.489651	0.0123916	0.0509461
C103	-0.0465536	0.0873438	-0.0625774	0.0557982
C104	0.0223746	-0.00275553	-0.063197	0.0470645
C105	0.0375316	-0.00589555	-0.0582404	0.0359049
C106	-0.00449438	-0.0120659	-0.00713076	0.00946067
C107	-0.00646067	-0.0134823	0.000356538	-0.0138764
C108	-0.0238764	-0.0108593	0.00650682	0.0129577
C109	-0.00926966	-0.00786906	0.0650682	-0.00938289
C110	-0.00760676	-0.0174	-0.0018	-0.0242111
C111	0.0987101	-0.0086	-0.0028	-0.0533188
C112	-0.00303517	0.0344703	0.0286021	0.018211
C113	-0.018211	0.031828	0.0589918	-0.00926966
C114	0.0008	0.0066	-0.0035	-0.00760676
C115	-0.0140743	-0.011727	0.00371747	0.0223193
C116	-0.001924	-0.0109726	-0.0680876	-0.0489989
C117	-0.046657	-0.0141147	-0.0669035	-0.028451
C118	0.263673	0.0704927	0.662698	0.268728
C119	0.000927558	-0.00751266	-0.0605179	-0.0500284

## Sheet: NAITD
sample ID	ZnT8A	GADA	IA-2A	TGA
D1	0.0339228	-0.00942006	-0.0650558	0.0426977
D2	-0.0140743	-0.000833066	-0.0582404	0.0422125
D3	-0.0245399	-0.00807434	-0.0563817	0.0266861
D4	0.00951022	0.00549451	0.0140515	0.0239808
D5	-0.0249008	-0.00589555	-0.0644362	0.0237749
D6	0.00487399	0.000746826	0.0039032	0.022482
D7	0.00630052	0.00480102	0.0132709	0.021283
D8	0.00558726	-0.000746826	0.00546448	0.021283
D9	0.0133143	-0.000160034	0.00702576	0.0182854
D10	0.000237756	-0.00245386	0	0.014988
D11	-0.00629525	0.029147	-0.0101124	0.0149746
D12	-0.00361446	0.00926295	0.0247479	0.0142267
D13	-0.0158955	0.0149746	-0.0373596	0.0129577
D14	0.00689491	0.00474768	0.00234192	0.0125899
D15	-0.0106495	0.0143507	0.0367978	0.0125849
D16	0.0064194	-0.000160034	0.00468384	0.0119904
D17	0.00630052	0.00485437	0.0265418	0.0113909
D18	-0.00234357	0.00468759	0.0189394	0.0109922
D19	0.000951022	-0.00421423	-0.00468384	0.00959233
D20	-0.00328099	-0.00634203	0.0121212	0.00959233
D21	-0.0129577	-0.0163116	-0.0323034	0.00951022
D22	-0.0086035	0.0023175	-0.0146067	0.00951022
D23	0.00784593	-0.000426758	0.00078064	0.007494
D24	-0.00878838	-0.00303314	-0.00151515	0.007494
D25	-0.0104819	-0.00677291	0.00641613	0.00688389
D26	-0.0104655	-0.00909965	-0.070632	0.00679282
D27	0.0017854	0.0242613	0.152485	0.00646067
D28	-0.00813136	0.0025849	-0.0227528	0.00615028
D29	-0.0378925	0.0032041	-0.05886	0.00533721
D30	-0.0097258	0.00799647	0	0.00509592
D31	0.0032097	-0.00256055	0.00156128	0.00509592
D32	-0.0317575	-0.00948414	-0.0613383	0.00485201
D33	-0.00662651	0.0290837	0.00366636	0.00458926
D34	-0.00249643	-0.00346741	0.0148322	0.00419664
D35	-0.0136397	0.032445	-0.0261236	0.00415028
D36	-0.0166824	-0.0162225	-0.0643258	0.0032097
D37	0.00332858	0.00352075	0.00468384	0.00269784
D38	-0.0107544	0.00615028	-0.0438202	0.0025849
D39	-0.00396969	-0.00801025	-0.0693928	0.00242601
D40	-0.00746988	0.0179283	-0.00549954	0.00229463
D41	0.0122444	0.00272058	0.00936768	0.00209832
D42	-0.00925709	-0.000606629	0.00151515	0.00209832
D43	-0.0185393	-0.0145315	-0.00650682	0.0017854
D44	-0.00130766	-0.00474768	0.0124902	0.0014988
D45	-0.0530494	-0.0107017	-0.0780669	0.000970403
D46	-0.0367978	-0.0116987	0.0107853	0.000951022
D47	-0.0120482	-0.00258964	0.00366636	0.000458926
D48	-0.0043356	-0.00391551	0.00833333	0.00029976
D49	0.00582501	-0.0025072	0.00468384	0
D50	-0.00457831	-0.00542829	0	0
D51	0.00117178	-0.00363977	0.00454545	-0.00029976
D52	-0.00578313	-0.0107072	-0.00458295	-0.000458926
D53	0.000951022	-0.00421423	0.00156128	-0.00059952
D54	-0.00614458	0.806574	0.0091659	-0.000917852
D55	0.00309082	0.00117358	0.00702576	-0.00239808
D56	-0.00374971	-0.00402581	0.00151515	-0.00239808
D57	-0.0021398	-0.00309399	0.0148322	-0.00269784
D58	-0.00996016	-0.00413611	-0.00378788	-0.00289268
D59	-0.00542169	0.00253984	0.00274977	-0.00321248
D60	-0.0042796	-0.00213379	0.00624512	-0.00329736
D61	0.00187485	0.0086031	0.0227273	-0.00329736
D62	0.00618165	-0.00213379	0.00546448	-0.00359712
D63	-0.0053012	-0.00308765	-0.0119157	-0.00367141
D64	-0.00351535	0.00920973	-0.00151515	-0.00509592
D65	-0.00890555	-0.00319859	0.00454545	-0.00569544
D66	-0.00949533	-0.0158659	-0.0410112	-0.00629525
D67	-0.00807229	-0.00129482	-0.00458295	-0.00688389
D68	0.0032097	0.00400085	0.00702576	-0.00719424
D69	-0.00456996	-0.00468759	0.00606061	-0.007494
D70	-0.00237756	-0.0029873	0.0078064	-0.00779376
D71	-0.00662651	-0.0061255	-0.0109991	-0.00826067
D72	-0.00297194	-0.000266724	0.00468384	-0.00839329
D73	-0.00386689	-0.00490818	0.0030303	-0.00839329
D74	-0.00273419	-0.00192041	-0.00546448	-0.0104916
D75	0.00152332	0.00518392	0.0204545	-0.0104916
D76	-0.00325254	-0.00713076	-0.0401685	-0.0106495
D77	-0.0143217	0.0571352	-0.0230337	-0.0107544
D78	-0.00722892	-0.00448207	0.00274977	-0.0137678
D79	-0.00493976	-0.00353586	-0.00641613	-0.0142267
D80	-0.0143741	-0.00392192	-0.036236	-0.0143217
D81	-0.00698795	-0.00149402	0	-0.0146856
D82	-0.000832145	-0.00576123	0.00858704	-0.0152878
D83	-0.0064194	-0.00442761	0.00156128	-0.0161871
D84	0.000118878	-0.00741492	0.00468384	-0.0161871
D85	-0.00506024	-0.00582669	0.00274977	-0.0165213
D86	0.00558726	-0.00880188	0.00936768	-0.0167866
D87	-0.0107804	0.0284564	0.0106061	-0.0167866
D88	-0.0104819	-0.00059761	-0.00091659	-0.0169803
D89	-0.00746988	-0.00488048	0.00091659	-0.0178981
D90	0.00505233	-0.00775393	-0.0675341	-0.0184377
D91	0.00646067	-0.00760676	0.0847669	-0.0185393
D92	-0.0073494	0.00373506	0.00458295	-0.0220285
D93	-0.00686747	-0.00268924	-0.00458295	-0.0229463
D94	-0.00216867	-0.00328685	0.00274977	-0.0234052
D95	-0.00542169	-0.00308765	-0.00366636	-0.0357962
D96	0.0508842	-0.00358859	-0.0594796	-0.062591
D97	-0.124865	-0.0168536	-0.0570012	-0.0669578

## Sheet: control group
Sample ID	GAD-Ab	ZNT8Ab	IA-2Ab	TGA
E1	0.031773	0.13549	-0.0011339	0.0125654
E2	0.02874	-0.06401	0.000309246	-0.00117801
E3	0.002937	0.053589	0.00195856	-0.00503927
E4	0.069008	0.041456	0.0161839	0.0105366
E5	-0.0057	-0.00202	0.00329863	0.0189791
E6	0.035803	-0.00801	-0.0286568	0.00831152
E7	-0.01053	-0.0739	0.0040202	-0.00248691
E8	0.051148	-0.0536	0.00268014	0.000589005
E9	0.047337	0.01811	0.0111329	0.0072644
E10	0.003349	0.020608	0.000927739	-0.00124346
E11	0.035377	-0.01301	-0.0011339	0.00445026
E12	0.036656	-0.06182	0.0108992	0.0052356
E13	0.003166	-0.04871	0.000412329	0.00268325
E14	0.002923	-0.03487	-0.000824657	-0.00517016
E15	0.015771	0.038093	0.00216473	0.00366492
E16	0.004141	-0.03247	0.00144315	-0.00281414
E17	-0.00037	-0.03768	-0.000721575	0.00124346
E18	0.021084	-0.03236	0.00278322	0.000327225
E19	0.003836	0.031848	0.00144315	0.00039267
E20	0.012056	-0.396969	-0.000721575	0.000458115
E21	-0.01449	-0.13645	0.00247397	-0.00268325
E22	0.031724	-0.09669	0.000824657	-0.0052356
E23	-0.01041	-0.14873	0.000103082	-0.00222513
E24	0.021667	-0.06099	-0.00268014	-0.00431937
E25	0.01297	-0.08087	0.00195856	-0.0109293
E26	-0.00932	-0.13458	0.00505103	0.00124346
E27	0.052548	-0.03341	-0.000824657	-0.00569372
E28	0.033611	0.033201	-0.00195856	0.0059555
E29	0.045607	-0.04319	0.00672116	0.0026178
E30	0.031358	-0.046	0.0150772	0.00353403
E31	0.044145	-0.0281	0.0316076	-0.00065445
E32	0.057419	-0.07962	0.0212534	0.00831152
E33	0.013152	-0.09669	0.00744777	-0.000196335
E34	0.047129	-0.03185	0.0188919	0.00569372
E35	-0.00353	-0.09117	0.00599455	0.000458115
E36	0.049321	-0.07868	0.00871935	-0.00287958
E37	0.04171	-0.06234	0.013624	0.00798429
E38	0.054619	0.011032	0.0158038	0.00104712
E39	0.045363	-0.04111	0.0110808	0.00660995
E40	0.027096	-0.07848	0.00653951	-0.00575916
E41	0.021555	0.018734	0.0145322	0.00530105
E42	0.0123	-0.14478	0.00417802	0.0033377
E43	0.036108	-0.02789	0.00781108	-0.00117801
E44	0.043597	-0.01082	0.0285195	0.0155324
E45	0.037752	0.013947	0.00526794	-0.00592683
E46	0.051087	-0.06266	0.027248	-0.00837932
E47	-0.00063	-0.0634839	0.00236149	-0.00613121
E48	0.000895	-0.0212466	-0.00108992	-0.0030656
E49	-0.02767	-0.00716754	0.00454133	0.0253423
E50	0.01167	-0.0762831	0.0030881	-0.00653996
E51	0.015831	-0.00885	0.00490463	-0.00030656
E52	-0.00542	-0.09055	0.00962761	-0.00725526
E53	-0.02476	-0.0890823	0.0103542	0.00889025
E54	0.001641	-0.135799	0.00399637	0.00183936
E55	-0.01264	-0.0339178	0.00563124	0.00613121
E56	0.031133	0.0647639	0.00472298	0.012058
E57	0.007345	-0.0144631	0.00381471	0.0054159
E58	0.016257	-0.0496608	0.00454133	-0.0110362
E59	-0.02662	-0.0481249	-0.00326975	-0.00878806
E60	-0.03684	-0.0339178	-0.000908265	-0.0106274
E61	0.025988	0.0216306	-0.00381471	-0.00715308
E62	-0.0249441	-0.127736	-0.00290645	-0.000102187
E63	-0.0426174	-0.0686036	0.00326975	0.0129777
E64	-0.00100671	-0.122616	0.0210718	0.00132843
E65	0.015996	-0.000255984	0.00526794	0.0182914
E66	0.037397	0.031998	-0.0027248	-0.00766401
E67	-0.0328113	-0.046461	0.00653951	-0.00378091
E68	-0.02752	-0.0432612	0.00762943	0.00326998
E69	-0.00306	0.0121592	0.00181653	-0.00429185
E70	0.0474273	0.107641	0.017802	-0.0015328
E71	-0.00279642	-0.0701395	0.00757805	-0.00715308
E72	-0.0467189	-0.12044	0.0081843	-0.00551809
E73	-0.0144295	-0.062844	0.000303122	-0.010934
E74	-0.0451902	-0.0991937	0.0594119	0.0038831
E75	-0.0308725	-0.116729	-0.00181873	-0.0168608
E76	-0.0595824	-0.173557	-0.000303122	-0.00378091
E77	-0.0217375	-0.153206	0.000606244	-0.00797057
E78	-0.0103654	-0.0145911	0.0112155	-0.00173718
E79	-0.0608128	-0.100858	0.0027281	-0.00275904
E80	-0.0288963	-0.0719314	0.00757805	0.00296342
E81	-0.0363908	-0.062716	0.024856	0.00398529
E82	-0.0370992	-0.122232	0.00242498	-0.00705089
E83	-0.0524236	-0.1198	0.0112155	-0.00459841
E84	-0.0258762	-0.0509407	0.00762943	-0.00715308
E85	-0.0062267	-0.0449251	0.00435967	0.00357654
E86	0.00993	-0.0401	0.00185548	-0.0138236
E87	0.00442	-0.0104	0.0197918	-0.00968591
E88	0.02337	0.1092	0.00505103	0.00601843
E89	0.00323	0.00034	-0.000309246	-0.0243558
E90	0.01656	-0.06	0.00391712	-0.0203122
E91	0.04135	-0.1021	-0.000927739	-0.0113786
E92	0.01703	0.04179	0.00144315	-0.00818131
E93	0.09291	0.09134	0.00474178	-0.00797057
E94	0.01339	-0.1025	-0.0011339	-0.0226632
E95	0.03841	0.078193	0.00727493	-0.0141057
E96	0.014917	0.107516	0.0262859	-0.0201241
E97	0.0431	-0.033	0.000824657	-0.0216287
E98	0.0074	-0.05325	-0.00309246	-0.0194659
E99	0.032	-0.0155	0.00340171	-0.00878806
E100	-0.005	0.0369	0.00927739	0.00756182
E101	-0.00446	0.156724	-0.000721575	-0.0204062
E102	0.013978	-0.00708	0.00597877	0.00225691
